# Supplementary material for: Role of Alginate Composition on Copper Ion Uptake in the Presence of Histidine or Beta-Amyloid
Source: Molecules. 2022 Nov 29;27(23):8334. doi: 10.3390/molecules27238334 (PMC9735935; doi:10.3390/molecules27238334)
Supplement: Supplementary file 1 [file molecules-27-08334-s001.zip]

Archive with 1 entries (1 files):
- molecules-2010022-supplementary.pdf
